# Supplementary material for: Dynamic mitochondrial transcription and translation in B cells control germinal center entry and lymphomagenesis
Source: Nat Immunol. 2023 Apr 24;24(6):991–1006. doi: 10.1038/s41590-023-01484-3 (PMC10232359; doi:10.1038/s41590-023-01484-3)
Supplement: Supplementary file 4 — Table of antibodies used. [file 41590_2023_1484_MOESM4_ESM.xlsx]

## Sheet: Sheet1
		Flow cytometry antibodies
		Antibody &	Fluorochrome	Clone	Dilution (1/n)	Manufacturer	Cat no:	Validation/Reference
		Anti-CD45.2	BV605	104	75	BioLegend	109841	PMID: 32103173
		Anti-CD45.2	BV785	104	100	BioLegend	109839	PMID: 33765443
		Anti-CD45.1	AF488	A20	100	BioLegend	110718	PMID: 33765443
		Anti-CD45.1	AF700	A20	100	BioLegend	110724	PMID: 33046889
		Anti-CXCR4	APC	REA107	40	Miltenyi Biotec	130-123-274	PMID: 25344471
		Anti-CD19	BV510	6D5	200	Biolegend	115545	PMID: 30257198
		Anti-B220	BV510	RA3-6B2	200	Biolegend	103247	PMID: 31412246
		Anti-CD38	PE-Cy7	90	200	Biolegend	102717	PMID: 31810882
		Anti-CD138	BV421	281-2	100	Biolegend	142507	PMID: 30538335
		Anti-CD138	AF647	281-2	100	Biolegend	142525	PMID: 31618654
		Anti-CD86	BV421	GL-1	100	Biolegend	105031	PMID: 34157302
		Anti-CD86	BV785	GL-1	75	Biolegend	105043	PMID: 34343496
		Anti-CXCR4	eFluor 450	2B11	50	Thermofisher	48-9991-82	PMID: 33432228
		Anti-IgD	BV510	11-26c.2a	200	Biolegend	405723	PMID: 33010224
		Anti-IgD	BV650	11-26c.2a	400	Biolegend	405721	PMID: 29752062
		Anti-IgM	PE-Cy7	RMM-1	200	Biolegend	406513	PMID: 33278339
		Anti-CD21/35	PE	7E9	200	Biolegend	123409	PMID: 28841417
		Anti-BP-1	APC	6C3	40	Miltenyi Biotec	130-102-181	PMID: 2809203
		Anti-CD23	BV421	B3B4	200	Biolegend	101621	PMID: 34214192
		Anti-CD43	PE	S11	200	Biolegend	143205	PMID: 30270123
		Anti-CD24	PacBlue	M1/69	200	Biolegend	101819	PMID: 20720183
		Anti-GL-7	AF647	GL7	75	Biolegend	144605	PMID: 29752062
		Anti-GL-7	AF488	GL7	75	Biolegend	144611	PMID: 31563464
		Anti-GL-7	PacBlue	GL7	75	Biolegend	144613	PMID: 29221730
		Anti-Gr1	APC-Cy7	RB6-8C5	100	Biolegend	108423	PMID: 30538335
		Anti-CD3	APC-Cy7	17A2	100	Biolegend	100221	PMID: 27641500
		Anti-CD4	BV510	RM4-5	100	Biolegend	100553	PMID: 30737144
		Anti-CD19	BV421	6D5	150	Biolegend	115537	PMID: 30770250
		Anti-CXCR5	PE	L138D7	40	Biolegend	145503	PMID: 34860581
		Anti-IgG1	BV650	RMG1-1	100	Biolegend	406629	Application FC - Quality tested (Biolegend)
		Anti-ICOS	BV650	C398.4A	100	Biolegend	313549	PMID: 35202565
		Anti-GITR	APC	DTA-1	50	Biolegend	126311	PMID: 30611611
		Anti-cyclin B1	AF647	V152	20	Biolegend	647905	PMID: 36189922
		Anti-cleaved caspase 3 (Asp175)	unconjugated	9661	750	Cell signaling	9661T	PubMed ID: 36658493
		Anti-phospho histone 3 (Ser10)	AF488	D2C8	50	Cell signaling	3465S	PMID: 31131319
		Anti-SDHB	AF647	21A11AE7	100	Abcam	ab197722	Knockout validated by Abcam
		Anti-COX I	AF488	1D6E1A8	100	Abcam	ab154477	PMID: 33238133 / further validated in Tfam-KO mice and chloramphenicol treated cells
		Anti-TOMM20	unconjugated	EPR15581-54	250	Abcam	ab186735	PMID: 33882315
		Anti-TFAM	unconjugated	EPR23548-120	600	Abcam	ab252432	"Suitable for: IP, Flow Cyt (Intra), WB, ICC/IF (abcam)" / further validated in Tfam KO mice using ICC, IHC-Fr and flow cytometry / showed strong colocalisation with other mitochondrial markers in WT cells
		Anti-LAMP1	AF647	EPR21026	500	Abcam	ab237307	"Suitable for: ICC/IF" by Abcam (used in imaging flow cytometry experiments)
		Anti-MCU	unconjugated	D2Z3B	250	Cell Signaling	14997S	Quality tested for IF by the vendor, further validated in Tfam-KO B cells which shows upregulated MCU and T cells (WT) from same mice being the negative control
		Fixable viability dye	eFluor780		1000	eBioscience™	65-0865-14	N/A
		Fixable viability dye	Aqua		1000	Invitrogen™	L34957	N/A
		Anti-CD16/32 (BD mouse Fc Block)		2.4G2	200	BD	553142	PMID: 11709085
		NP-PE	PE		200	Biosearch	N-5070-1	Validated on unimmunised tissue/mice
		NP-APC	APC		100	in-house	in-house	Validated on unimmunised tissue/mice
		Goat Anti-Rabbit IgG (H&L) SuperClonal antibody	AF488		500	Thermo Fisher	A27034	N/A
		Goat Anti-Rabbit IgG (H&L) SuperClonal antibody	AF647		500	Thermo Fisher	A55055	N/A
		Donkey anti-rabbit IgG (minimal x-reactivity) Antibody	PE		200	BioLegend	406421	N/A
		Spectral flow cytometry antibody panel
		Antibody	Fluorochrome	Clone	Dilution (1/n)	Manufacturer	Cat no:	Validation/Reference
		Anti-CD19	BV510	6D5	150	BioLegend	115545	PMID: 30257198
		Anti-CD21/35	BV711	7E9	200	Biolegend	123435	PMID: 33296685
		Anti-CD93	BUV805	AA4.1	100	BD Bioscience	741989	PMID: 11739500
		Anti-IgD	BV650	11-26c.2a	400	Biolegend	405721	PMID: 29752062
		Anti-CD4	BV605	RM4-5	150	Biolegend	100547	PMID: 29150240
		Anti-IgM	BUV395	II/41	150	BD Bioscience	743329	PMCID: PMC22519
		Anti-CD23	BV786	B3B4	150	BD Bioscience	563988	PMID: 10508270
		Anti-B220	BV510	RA3-6B2	200	Biolegend	103247	PMID: 29942093
		Anti-CD19	BV785	6D5	100	Biolegend	115543	PMID: 28636954
		Anti-CD24	BV711	M1/69	200	BD Bioscience	563450	PMID: 9075925
		Anti-BP-1 (CD249)	BUV737	6C3	100	BD Bioscience	741743	PMID: 12374812
		Anti-CD43	BV605	S7	200	BD Bioscience	747726	PMID: 1827140
		Anti-CXCR4	BUV737	2B11	50	BD Bioscience	741783	PMID: 9570576
		Anti-CD86	BV785	GL-1	75	Biolegend	105043	PMID: 34157302
		Anti-CD38	BUV805	90/CD38 (Ab90)	400	BD Bioscience	741955	PMID: 9694721
		Anti-CD138	BV711	281-2	200	Biolegend	142519	PMID: 32213346
		Anti-GL-7	PerCP-Cy5.5	GL7	75	Biolegend	144609	PMID: 34914544
		Anti-TFAM	unconjugated	EPR23548-120	600	Abcam	ab252432	"Suitable for: IP, Flow Cyt (Intra), WB, ICC/IF (abcam)" / further validated in Tfam KO mice using ICC, IHC-Fr and flow cytometry / showed strong colocalisation with other mitochondrial markers in WT cells
		Complex I Monoclonal Antibody	PE-Cy7 in house conjugation	18G12BC2	250	Invitrogen	43-8800	Validated for flow cytometry by the vendor
		Anti-Cytochrome C	AF700	7H8.2C12	400	Novus Bio	NB100-56503AF700	"Applications WB, Flow, ICC/IF, IHC, IHC-P " from vendor
		Anti-COX I (MTCO1)	AF647	1D6E1A8	200	Abcam	ab198600	Validated in Tfam-KO mice and chloramphenicol treated B cells
		Anti-COX IV	CoraLite 488 (CL488)	3C7D2	150	Proteintech	CL488-60251	PMID: 33607155
		Anti-SDHA	AF594	2E3GC12FB2AE2	500	Abcam	ab170172	"Suitable for: ICC/IF" from abcam / validated using Mito-flow approach in-house
		Anti-ATP5A1	CoraLite 555	1B10H3	200	Proteintech	CL555-66037	Validated by vendor
		Anti-HSP60	CoreLite 594 (CL594)	2F10E7	100	Proteintech	CL594-66041	Validated by vendor
		Anti-Grp75/mtHSP70	AF532	OTI9F8	40	Novus Bio	NBP2-70963AF532	"Applications: WB, Flow, ICC/IF, IHC, IHC-P" from vendor's website
		Zombie fixable viability dye	NIR		1000	Biolegend	423105
		Anti-CD16/32 (FcBlock)		2.4G2	200	BD	553142	PMID: 11709085
		Goat anti-Rabbit IgG (H+L) Highly Cross-Adsorbed Secondary Antibody	Alexa Fluor™ Plus 405		1500	ThermoFisher	A48254
		IHC & ICC
		Antibody	Fluorochrome	Clone	Dilution (1/n)	Manufacturer	Cat no:	Validation/Reference
		Anti-CD38	AF647	90	50	Biolegend	102716	Validated by vendor
		Anti-CD21/35	AF647	7E9	75	Biolegend	123423	Validated by vendor
		Anti-CD21/35	FITC	7E9	75	Biolegend	123407	Validated in house via confocal imaging of FDC
		Anti-CD138	AF647	281-2	50	Biolegend	142525	Validated in house via confocal imaging using Blimp-1 mVenus reporter mouse
		Anti-IgD	AF647	11-26c.2a	50	Biolegend	405707	Validated by vendor
		Anti-GL-7	AF647	GL-7	50	Biolegend	144605	Validated by vendor
		Anti-GL-7	AF488	GL-7	50	Biolegend	144611	Validated by vendor
		Anti-GL-7	PacBlue	GL-7	50	Biolegend	144613	Validated in house via confocal imaging using Aicda-tdTom reporter mouse
		CD3e Monoclonal Antibody	unconjugated	500A2	100	eBioscience	14-0033-82	PMID: 31968240
		Anti-SDHB	AF647	21A11AE7	75	Abcam	ab197722	Knockout validated by Abcam
		Anti-COX I	AF488	1D6E1A8	1:100 (IHC) / 1:500 (ICC)	Abcam	ab198600	Validated in Tfam-KO mice and chloramphenicol treated B cells
		Anti-TOMM20	unconjugated	EPR15581-54	500	Abcam	ab186735	PMID: 33882315 / further validated by the vendor
		Anti-Lonp1	unconjugated	Polyclonal	300	Atlas	HPA002192	Validated in house via TOM20 costaining
		Anti-TFAM	unconjugated	EPR23548-120	500	Abcam	ab252432	"Suitable for: IP, Flow Cyt (Intra), WB, ICC/IF (abcam)" / further validated in Tfam KO mice using ICC, IHC-Fr and flow cytometry / showed strong colocalisation with other mitochondrial markers in WT cells
		Goat Anti-Hamster IgG (H+L)-0.5 mL	AF647		1000	Thermofisher	A-21451
		Goat Anti-Rabbit IgG (H&L) SuperClonal antibody	AF488		500	ThermoFisher	A27034
		Goat Anti-Rabbit IgG (H&L) SuperClonal antibody	AF647		500	ThermoFisher	A55055
