# Supplementary material for: Dynamic mitochondrial transcription and translation in B cells control germinal center entry and lymphomagenesis
Source: Nat Immunol. 2023 Apr 24;24(6):991–1006. doi: 10.1038/s41590-023-01484-3 (PMC10232359; doi:10.1038/s41590-023-01484-3)
Supplement: Source Data Fig. 1 — Statistical source data. [file 41590_2023_1484_MOESM5_ESM.xlsx]

## Sheet: Sheet1
	Fig 1B											Fig 1C
		Mean mitochondrial GFP				Mean mitochondrial area
													Naive	LZ	GZ	DZ
		B follicle	GC				B follicle	GC					1.235	6.815	7.771	5.631
		493.554	759.3				0.297548	0.972564					1.276	6.592	7.81	5.689
		477.407	724.621				0.449392	0.925711					1.345	7.001	8.101	5.847
		639.375	1108.34				0.466951	1.02798					1.233	7.099	8.345	5.969
		753.752	1126.97				0.554497	1.10864					1.328	7.453	8.589	6.252
		583.184	873.592				0.568337	1.09327					1.346	7.287	8.693	6.094
		570.097	661.531				0.802818	1.00248					1.318	7.53	8.638	6.075
		810.27	1092.24				0.651021	1.24001
		544.676	899.529				0.72273	1.6981
		553.664	864.263				0.719024	1.75934
		Unpaired t test					Unpaired t test						Tukey's multiple comparisons test	Mean Diff.	95.00% CI of diff.	Below threshold?	Summary	Adjusted P Value
		P value	0.0005				P value	<0.0001					IgD+ Naïve vs. LZ	-5814	-6231 to -5396	Yes	****	<0.0001
		P value summary	***				P value summary	****					IgD+ Naïve vs. GZ	-6981	-7398 to -6563	Yes	****	<0.0001
		Significantly different (P < 0.05)?	Yes				Significantly different (P < 0.05)?	Yes					IgD+ Naïve vs. DZ	-4639	-5057 to -4222	Yes	****	<0.0001
		One- or two-tailed P value?	Two-tailed				One- or two-tailed P value?	Two-tailed					LZ vs. GZ	-1167	-1585 to -749.6	Yes	****	<0.0001
		t, df	t=4.319, df=16				t, df	t=5.322, df=16					LZ vs. DZ	1174	756.7 to 1592	Yes	****	<0.0001
													GZ vs. DZ	2341	1924 to 2759	Yes	****	<0.0001
	Fig 1D											Fig 1F
		Naïve	LZ	GZ	DZ									Naive B	GC B cells
		19.681	46.6956	45.5714	31.2712									1	1.67894
		12.84	46.3871	29.1916	10.2658									1	1.66897
		20.1797	49.3916	70.9989	12.8522									1	1.73435
		7.19978	38.149	66.0575	10.0445									1	1.876
		20.3711	70.4501	71.3874	76.7527
		18.6883	52.902	77.5766	50.6619
		7.53812	49.9636	45.822	24.0291									Mann Whitney test
		13.8872	27.4609	36.9091	24.4934									P value	0.0286
		17.9404	41.4033	53.7111	47.512									Exact or approximate P value?	Exact
		21.1881	33.5958	43.9021	23.7069									P value summary	*
			49.2041	37.533	19.612									Significantly different (P < 0.05)?	Yes
			47.0284	34.5829	12.929									One- or two-tailed P value?	Two-tailed
			79.6741	45.5553	21.4157									Sum of ranks in column A,B	10 , 26
			34.6061	21.7797	43.3644									Mann-Whitney U	0
			34.5177	57.9625	25.8399
			72.2061	43.2681	23.7531
			51.0924	81.7405	27.0067
			34.3837	54.6084	14.21
			43.1764	54.2911	32.1121
			43.4161	58.1892	24.2196							Fig 1G
			42.3243	35.2232	15.6492									Naïve B	GC B cells
			40.0031	53.0626	39.3594									14.1874	51.5042
			22.795	47.2166	38.1241									10.5056	40.0598
			15.4542	39.174	24.3351									27.3435	24.166
			33.9219	45.464	26.674									11.3279	91.8977
			39.8172	59.8698	29.2799									25.8118	52.1401
			40.4831	24.7852	26.332									12.3971	66.6951
			47.7419	49.2856	30.5151									19.7435	62.4872
			35.858	63.08										33.5579	64.0915
			44.7414											20.4107	101.034
			35.8743											15.3522	48.8159
			37.2989											33.457	51.5042
			39.7748											6.81034	40.0598
			34.4821											32.1275	24.166
			62.3686											22.1162	94.5211
			48.7621											45.9954	81.2584
			56.0023											15.735	103.987
			41.8021											22.6333	96.6696
			49.2978											23.8658	94.9645
			37.4008											38.6826	94.8276
			41.8172											14.2683	44.1751
			24.9567											58.8022	67.6424
			17.3399											16.6436	114.409
			31.3983											13.8704	57.2612
			30.7082												100.208
			20.3914												99.8485
			47.4898												78.6824
			34.7879												46.0443
			44.8481												40.9429
															145.259
															125.51
		Tukey's multiple comparisons test	Mean Diff.	95.00% CI of diff.	Below threshold?	Summary	Adjusted P Value								76.5988
		Naïve vs. LZ	-25.8	-37.83 to -13.76	Yes	****	<0.0001								42.0866
		Naïve vs. GZ	-33.97	-46.70 to -21.25	Yes	****	<0.0001
		Naïve vs. DZ	-12.13	-24.91 to 0.6491	No	ns	0.0693						Unpaired t test
		LZ vs. GZ	-8.176	-16.30 to -0.04817	Yes	*	0.0481						P value	<0.0001
		LZ vs. DZ	13.66	5.446 to 21.88	Yes	***	0.0002						P value summary	****
		GZ vs. DZ	21.84	12.65 to 31.03	Yes	****	<0.0001						Significantly different (P < 0.05)?	Yes
													One- or two-tailed P value?	Two-tailed
													t, df	t=7.373, df=53
	Fig 1H
		Tfam-mitonucleoid no				Nucleoid volume
		Naïve B	GC B cells			Naïve B	GC B cells
		40	117			0.053044	0.066057
		65	89			0.051871	0.055602
		49	104			0.06258	0.060048
		16	41			0.043743	0.061118
		41	65			0.045469	0.064414
		51	61			0.045549	0.062112
		36	73			0.044857	0.058806
		37	130			0.049488	0.062367
		17	75			0.053359	0.058327
		46	85			0.051067	0.065592
		61	82			0.056312	0.050137
		25	55			0.051557	0.049855
		44	91			0.055483	0.074336
		59	48			0.059989	0.076544
		38	165			0.055556	0.065061
		44	111			0.044098	0.056686
		34	47			0.043195	0.059607
		39	91			0.051285	0.053798
		50	110			0.04687	0.056721
		17	46			0.070428	0.059849
		37	52			0.049196	0.059158
		36	147			0.05253	0.061587
			48				0.067288
			48				0.065125
		Unpaired t test				Unpaired t test
		P value	<0.0001			P value	<0.0001
		P value summary	****			P value summary	****
		Significantly different (P < 0.05)?	Yes			Significantly different (P < 0.05)?	Yes
		One- or two-tailed P value?	Two-tailed			One- or two-tailed P value?	Two-tailed
		t, df	t=5.430, df=44			t, df	t=4.954, df=44
