# Supplementary material for: Dynamic mitochondrial transcription and translation in B cells control germinal center entry and lymphomagenesis
Source: Nat Immunol. 2023 Apr 24;24(6):991–1006. doi: 10.1038/s41590-023-01484-3 (PMC10232359; doi:10.1038/s41590-023-01484-3)
Supplement: Source Data Fig. 2 — Statistical source data. [file 41590_2023_1484_MOESM6_ESM.xlsx]

## Sheet: Sheet1
	Fig 2A
			B220+ B cell count (× 106)			FoB cell count (× 106)					MZ B cell count (× 106)
			B-WT	B-Tfam			B-WT	B-Tfam			B-WT	B-Tfam
			3.8675	0.90045			2.2225	0.3672			0.1785	0.0594
			6.28	0.3102			3.62	0.1266			0.274	0.0174
			2.948	0.4471			1.837	0.1666			0.1485	0.034
			5.5615	0.9975			2.3275	0.4693			0.1617	0.0741
			6.5145	0.34595			2.9455	0.14575			0.2064	0.01595
			Unpaired t test				Unpaired t test				Unpaired t test
			P value	0.0003			P value	<0.0001			P value	0.0003
			P value summary	***			P value summary	****			P value summary	***
			Significantly different (P < 0.05)?	Yes			Significantly different (P < 0.05)?	Yes			Significantly different (P < 0.05)?	Yes
			One- or two-tailed P value?	Two-tailed			One- or two-tailed P value?	Two-tailed			One- or two-tailed P value?	Two-tailed
			t, df	t=6.223, df=8			t, df	t=7.289, df=8			t, df	t=6.128, df=8
	Fig 2B
			B-WT						B-Tfam
		Pre-Pro	16	9.79	16	4.81	9.54		20.6	20.1	18.8	21.6	12.9
		Pro	7.53	9.08	8.36	11.3	9.25		33	45.5	40.8	35.4	51.5
		Pre	69.9	73.2	69.7	78.7	73.5		37.3	26.3	34.2	36.2	25
		Šídák's multiple comparisons test	Mean Diff.	95.00% CI of diff.	Below threshold?	Summary	Adjusted P Value
		B-WT - B-Tfam
		Pre-Pro	-7.572	-15.40 to 0.2525	No	ns	0.06
		Pro	-32.14	-39.96 to -24.31	Yes	****	<0.0001
		Pre	41.2	33.38 to 49.02	Yes	****	<0.0001
	Fig 2C
			B-WT						B-Tfam
		Immature	19.3	19.7	19.8	16.3	21.4		8	5.1	9.9	9.3	4.13
		Mature	14.6	11.1	16.2	2.61	6.09		2.45	1.31	3.16	2.88	1.49
		Šídák's multiple comparisons test	Mean Diff.	95.00% CI of diff.	Below threshold?	Summary	Adjusted P Value
		B-WT - B-Tfam
		Immature	12.01	6.880 to 17.15	Yes	****	<0.0001
		Mature	7.862	2.728 to 13.00	Yes	**	0.0033
	Fig 2G
		B-WT	B-Tfam
		5.35	3.61
		6.87	3.95
		6.28	3.75
			3.13
			2.07
			3.18
		Unpaired t test
		P value	0.0007
		P value summary	***
		Significantly different (P < 0.05)?	Yes
		One- or two-tailed P value?	Two-tailed
		t, df	t=5.812, df=7
