# Supplementary material for: Dynamic mitochondrial transcription and translation in B cells control germinal center entry and lymphomagenesis
Source: Nat Immunol. 2023 Apr 24;24(6):991–1006. doi: 10.1038/s41590-023-01484-3 (PMC10232359; doi:10.1038/s41590-023-01484-3)
Supplement: Source Data Fig. 3 — Statistical source data. [file 41590_2023_1484_MOESM7_ESM.xlsx]

## Sheet: Sheet1
	Fig 3D						Fig 3E						Fig 3F						Fig 3G
			Aicda-WT	Aicda-Tfam					Aicda-WT	Aicda-Tfam				Aicda-WT	Aicda-Tfam					Aicda-WT	Aicda-Tfam
			2.38	1.04					2.54	1.19				77.1	21.6					1.224	0.080868
			2.27	1.55					3.71	1.85				67	20.1					1.44	0.3744
			3.32	1.53					2.49	1.6				65.9	34.9					1.512	0.1632
			2.33	1.29					2.81	1.22										0.2856	0.5076
			2.35						2.73												0.4512
			2.56						2.79												0.297
																					0.1845
																					0.6825
			Mann Whitney test						Mann Whitney test					Unpaired t test							0.29382
			P value	0.0095					P value	0.0095				P value	0.0017						0.064584
			Exact or approximate P value?	Exact					Exact or approximate P value?	Exact				P value summary	**
			P value summary	**					P value summary	**				Significantly different (P < 0.05)?	Yes					Unpaired t test
			Significantly different (P < 0.05)?	Yes					Significantly different (P < 0.05)?	Yes				One- or two-tailed P value?	Two-tailed					P value	0.0014
			One- or two-tailed P value?	Two-tailed					One- or two-tailed P value?	Two-tailed				t, df	t=7.535, df=4					P value summary	**
			Sum of ranks in column A,B	45 , 10					Sum of ranks in column A,B	45 , 10										Significantly different (P < 0.05)?	Yes
			Mann-Whitney U	0					Mann-Whitney U	0										One- or two-tailed P value?	Two-tailed
																				t, df	t=4.112, df=12
	Fig 3H						Fig 3J		NP % in MBCs				NP+ IgG1 CD38+ tdTom+ MBCs count (103)						Fig 3K
			Aicda-WT	Aicda-Tfam					Aicda-WT	Aicda-Tfam				Aicda-WT	Aicda-Tfam					Aicda-WT	Aicda-Tfam
			0.188235	0.090328					10.3	3.7				0.99231	0.066583					6.13767	0.985747
			0.403994	0.045812					12.3	7.06				1.32275	0.398572					5.54418	1.45747
			0.229467	0.11192					8.2	2.91				0.665779	0.199286					1.33205	0.826629
			0.291391	0.063267					8.52	4.88				1.15042	0.133156					2.5	0.0589449
			0.560182	0.157227																1.80714	1.65993
			0.067599																	1.35026	1.04728
			Unpaired t test						Unpaired t test					Unpaired t test						Unpaired t test
			P value	0.0364					P value	0.0073				P value	0.0018					P value	0.0407
			P value summary	*					P value summary	**				P value summary	**					P value summary	*
			Significantly different (P < 0.05)?	Yes					Significantly different (P < 0.05)?	Yes				Significantly different (P < 0.05)?	Yes					Significantly different (P < 0.05)?	Yes
			One- or two-tailed P value?	Two-tailed					One- or two-tailed P value?	Two-tailed				One- or two-tailed P value?	Two-tailed					One- or two-tailed P value?	Two-tailed
			t, df	t=2.456, df=9					t, df	t=3.974, df=6				t, df	t=5.307, df=6					t, df	t=2.349, df=10
