# Supplementary material for: Dynamic mitochondrial transcription and translation in B cells control germinal center entry and lymphomagenesis
Source: Nat Immunol. 2023 Apr 24;24(6):991–1006. doi: 10.1038/s41590-023-01484-3 (PMC10232359; doi:10.1038/s41590-023-01484-3)
Supplement: Source Data Fig. 5 — Statistical source data. [file 41590_2023_1484_MOESM8_ESM.xlsx]

## Sheet: Sheet1
	Fig 5A										Fig 5E
		IgD+ AP (% of tdTom)					IgD- CD38- GC B cells (% of tdTom)
		Aicda-WT	Aicda-Tfam				Aicda-WT	Aicda-Tfam				WT iGB	Tfam KO iGB
		12.2	18				70.6	62.7				4.55	0
		13.8	24.5				67.6	40.8				21.2	5.88
		10	21.8				76.4	56.1				19.2	0
		8.46	38.9				76	31.8				11.8	0
		16.1	28.5				51.8	41.6				18.4	0
		17.9	35.1				62.7	32				9.8	0
		21.9	37.5				53.6	38.2
		14.9	37.6				62.2	38.5
			39.8					33.5
		Unpaired t test					Unpaired t test					Mann Whitney test
		P value	0.0001				P value	0.0003				P value	0.0043
		P value summary	***				P value summary	***				Exact or approximate P value?	Exact
		Significantly different (P < 0.05)?	Yes				Significantly different (P < 0.05)?	Yes				P value summary	**
		One- or two-tailed P value?	Two-tailed				One- or two-tailed P value?	Two-tailed				Significantly different (P < 0.05)?	Yes
		t, df	t=5.181, df=15				t, df	t=4.762, df=15				One- or two-tailed P value?	Two-tailed
												Sum of ranks in column A,B	56 , 22
												Mann-Whitney U	1
	Fig 5H					Fig 5J
		Aicda-WT	Aicda-Tfam				Rosa-WT	Rosa-Tfam
		21	6				0.71	0.26
		35	20				0.62	0.28
		6	25				0.52	0.37
		27	32
		26	10
		61	2
		32	16				Unpaired t test
		23	18				P value	0.0083
		20	21				P value summary	**
		5	8				Significantly different (P < 0.05)?	Yes
		16	13				One- or two-tailed P value?	Two-tailed
		29	20				t, df	t=4.861, df=4
		19	16
		8	5
		28	80
		31	26
		13	20
		33	10
		32
		19
		15
		Mann Whitney test
		P value	0.079
		Exact or approximate P value?	Exact
		P value summary	ns
		Significantly different (P < 0.05)?	No
		One- or two-tailed P value?	Two-tailed
		Sum of ranks in column A,B	482.5 , 297.5
		Mann-Whitney U	126.5
