# Supplementary material for: Dynamic mitochondrial transcription and translation in B cells control germinal center entry and lymphomagenesis
Source: Nat Immunol. 2023 Apr 24;24(6):991–1006. doi: 10.1038/s41590-023-01484-3 (PMC10232359; doi:10.1038/s41590-023-01484-3)
Supplement: Source Data Fig. 6 — Statistical source data. [file 41590_2023_1484_MOESM9_ESM.xlsx]

## Sheet: Sheet1
Fig 6A
		TFAM gMFI (× 1000)							COX I gMFI (× 1000)
		Naive	AP	GC B cells					Naive	AP	GC B cells
		1.758	2.167	1.991					0.985	1.327	1.654
		1.75	2.267	1.644					1.049	1.607	1.757
		1.82	2.343	1.978					0.894	1.336	1.751
		1.768	2.204	2.09					0.87	1.223	1.838
									1.033	1.53	2.066
	Tukey's multiple comparisons test	Mean Diff.	95.00% CI of diff.	Below threshold?	Summary	Adjusted P Value		Tukey's multiple comparisons test	Mean Diff.	95.00% CI of diff.	Below threshold?	Summary	Adjusted P Value
	Naive vs. AP	-471.3	-712.3 to -230.2	Yes	**	0.001		Naive vs. AP	-438.4	-668.6 to -208.2	Yes	***	0.0007
	Naive vs. GC B cells	-151.8	-392.8 to 89.31	No	ns	0.2375		Naive vs. GC B cells	-847	-1077 to -616.8	Yes	****	<0.0001
	AP vs. GC B cells	319.5	78.44 to 560.6	Yes	*	0.0123		AP vs. GC B cells	-408.6	-638.8 to -178.4	Yes	**	0.0013
Fig 6F							Fig 6G
		Mito-OPP gMFI (× 1000)
		RFP-	RFP+					Aicda-WT	Aicda-Tfam
		2.154	2.783					1.79	1.53
		1.882	4.373					1.87	1.46
		1.812	3.398					1.83	1.49
		Unpaired t test						Unpaired t test
		P value	0.0298					P value	0.0004
		P value summary	*					P value summary	***
		Significantly different (P < 0.05)?	Yes					Significantly different (P < 0.05)?	Yes
		One- or two-tailed P value?	Two-tailed					One- or two-tailed P value?	Two-tailed
		t, df	t=3.306, df=4					t, df	t=10.95, df=4
Fig 6H				Activated Precursor													GC B cells
		B-WT				B-Tfam						B-WT							B-Tfam
	Glucose dependence	33.3238	37.993	33.3918		83.9344	87.1086	81.9105			Glucose dependence	31.4228	28.9452	27.5822	20.4372	13.8416	13.9516		42.5603	36.964	31.9923	34.3089	25.3813
	FAO/AAO capacity	66.6762	62.007	66.6082		16.0656	12.8914	18.0895			FAO/AAO capacity	68.5772	71.0549	72.4178	79.5628	86.1584	86.0484		57.4397	63.036	68.0077	74.6187	65.6911
		Šídák's multiple comparisons test	Mean Diff.	95.00% CI of diff.	Below threshold?	Summary	Adjusted P Value							Šídák's multiple comparisons test	Predicted (LS) mean diff.	95.00% CI of diff.	Below threshold?	Summary	Adjusted P Value
		B-WT - B-Tfam												B-WT - B-Tfam
		Glucose dependence	-49.42	-51.58 to -47.25	Yes	****	<0.0001							Glucose dependence	-11.66	-21.25 to -2.059	Yes	*	0.0163
		FAO/AAO capacity	49.42	47.25 to 51.58	Yes	****	<0.0001							FAO/AAO capacity	11.66	2.059 to 21.25	Yes	*	0.0163
Fig 6I		Basal OCR					SRC
		B-WT	B-Tfam				B-WT	B-Tfam
		292.9	81				292.3	67.2
		262.2	101.3				232.3	82.9
		543.49	100.2				209.89	75.8
			106					91
		Unpaired t test					Unpaired t test
		P value	0.0156				P value	0.0006
		P value summary	*				P value summary	***
		Significantly different (P < 0.05)?	Yes				Significantly different (P < 0.05)?	Yes
		One- or two-tailed P value?	Two-tailed				One- or two-tailed P value?	Two-tailed
		t, df	t=3.596, df=5				t, df	t=7.724, df=5
