# Supplementary material for: Dynamic mitochondrial transcription and translation in B cells control germinal center entry and lymphomagenesis
Source: Nat Immunol. 2023 Apr 24;24(6):991–1006. doi: 10.1038/s41590-023-01484-3 (PMC10232359; doi:10.1038/s41590-023-01484-3)
Supplement: Source Data Fig. 7 — Statistical source data. [file 41590_2023_1484_MOESM10_ESM.xlsx]

## Sheet: Sheet1
Fig 7A							Fig 7B					Fig 7D					Fig 7E
		Aicda-WT	Aicda-Tfam					Aicda-WT	Aicda-Tfam				Aicda-WT	Aicda-Tfam
		0.944646	0.343357					1.75325	1.63291				1.14229	1.21058
		0.477449	0.332813					2.04306	1.39015				1.25045	1.25347
		0.572425	0.250532					1.65652	1.24074				1.21827	1.50472
		0.330933	0.849932					1.75758	1.52743				1.34297	1.5276				Aicda-WT				Aicda-Tfam
		0.308835	0.641541					1.34444	1.27076				1.189	1.52927
		0.598859	0.755454					2.31746	1.34074				1.34437	1.42029			CXCL12	0.588785	0.592105	0.491525		0.239583	0.153571	0.275229	0.380952	0.145714
		0.350249	0.52151					2.47514	1.50206					1.57568			CXCL13	0.654206	0.473684	0.355932		0.104167	0.071429	0.238532	0.4745	0.142857
		0.874582	0.497273					1.51154	1.19741					1.65454
		0.917741	0.911806						1.30556
		0.91769	0.417309
		0.706039	0.491369
		0.538877	0.642804
		0.580889	0.517202					Unpaired t test					Unpaired t test
		0.79812	0.612402					P value	0.0038				P value	0.0108					Šídák's multiple comparisons test	Predicted (LS) mean diff.	95.00% CI of diff.	Below threshold?	Summary	Adjusted P Value
		0.694967	0.29736					P value summary	**				P value summary	*
		0.771481	0.809995					Significantly different (P < 0.05)?	Yes				Significantly different (P < 0.05)?	Yes					B-WT - B-Tfam
		0.89595	0.376658					One- or two-tailed P value?	Two-tailed				One- or two-tailed P value?	Two-tailed					CXCL12	0.3185	0.08093 to 0.5560	Yes	*	0.0101
		0.652971						t, df	t=3.421, df=15				t, df	t=3.014, df=12					CXCL13	0.2883	0.05078 to 0.5258	Yes	*	0.0183
		0.499121
		0.398433
		0.307135
		0.936464
		0.926941
		0.675167
		0.835866
		0.698634					Fig 7F					Fig 7G					Fig 7H					Fig 7I
		0.75158
		0.534281						B-WT	B-Tfam				B-WT	B-Tfam				B-WT	B-Tfam				B-WT	B-Tfam
		0.777261						1	0.87931				1	0.759996				1422	2207				5.582	11.229
		0.86528						1	0.902258				1	0.781359				1526	2593				4.026	10.151
		0.858627						1	0.499834				1	0.942522				1278	2310				3.634	7.569
		0.715642						1	0.871915				1	0.94392									2.954	6.662
		0.841481																						6.791
		0.517025
		0.35841						Mann Whitney test					Mann Whitney test					Unpaired t test					Unpaired t test
		0.396464						P value	0.0286				P value	0.0286				P value	0.0021				P value	0.0066
		0.629806						Exact or approximate P value?	Exact				Exact or approximate P value?	Exact				P value summary	**				P value summary	**
		0.653529						P value summary	*				P value summary	*				Significantly different (P < 0.05)?	Yes				Significantly different (P < 0.05)?	Yes
		0.841252						Significantly different (P < 0.05)?	Yes				Significantly different (P < 0.05)?	Yes				One- or two-tailed P value?	Two-tailed				One- or two-tailed P value?	Two-tailed
		0.842404						One- or two-tailed P value?	Two-tailed				One- or two-tailed P value?	Two-tailed				t, df	t=7.071, df=4				t, df	t=3.809, df=7
		0.694059						Sum of ranks in column A,B	26 , 10				Sum of ranks in column A,B	26 , 10
								Mann-Whitney U	0				Mann-Whitney U	0
		Mann Whitney test
		P value	0.0304
		Exact or approximate P value?	Exact
		P value summary	*
		Significantly different (P < 0.05)?	Yes
		One- or two-tailed P value?	Two-tailed				Fig7J
		Sum of ranks in column A,B	1336 , 375
		Mann-Whitney U	222
									B-WT						B-Tfam
								No inhib	29.6623	33.6422	20.9171	15.5091	18.6292		3.69566	0	8.75746
								mtTEMPO	27.3571	26.8974	32.3044	19.2456	13.4674		16.926	21.081	12.1272
								Ru265	43.9953	19.258	37.7826	17.1382	14.9291		0	4.58848	6.72812
								Tukey's multiple comparisons test	Predicted (LS) mean diff.	95.00% CI of diff.	Below threshold?	Summary	Adjusted P Value
								No inhib:B-WT vs. No inhib:B-Tfam	19.52	0.05105 to 38.99	Yes	*	0.0492
								No inhib:B-WT vs. mtTEMPO:B-WT	-0.1824	-17.04 to 16.68	No	ns	>0.9999
								No inhib:B-WT vs. mtTEMPO:B-Tfam	6.961	-12.51 to 26.43	No	ns	0.86
								No inhib:B-WT vs. Ru265:B-WT	-2.949	-19.81 to 13.91	No	ns	0.9927
								No inhib:B-WT vs. Ru265:B-Tfam	19.9	0.4299 to 39.37	Yes	*	0.0435
								No inhib:B-Tfam vs. mtTEMPO:B-WT	-19.7	-39.17 to -0.2334	Yes	*	0.0464
								No inhib:B-Tfam vs. mtTEMPO:B-Tfam	-12.56	-34.33 to 9.208	No	ns	0.4704
								No inhib:B-Tfam vs. Ru265:B-WT	-22.47	-41.94 to -3.000	Yes	*	0.0185
								No inhib:B-Tfam vs. Ru265:B-Tfam	0.3788	-21.39 to 22.15	No	ns	>0.9999
								mtTEMPO:B-WT vs. mtTEMPO:B-Tfam	7.143	-12.33 to 26.61	No	ns	0.8469
								mtTEMPO:B-WT vs. Ru265:B-WT	-2.766	-19.63 to 14.10	No	ns	0.9946
								mtTEMPO:B-WT vs. Ru265:B-Tfam	20.08	0.6123 to 39.55	Yes	*	0.041
								mtTEMPO:B-Tfam vs. Ru265:B-WT	-9.909	-29.38 to 9.561	No	ns	0.5983
								mtTEMPO:B-Tfam vs. Ru265:B-Tfam	12.94	-8.829 to 34.71	No	ns	0.4393
								Ru265:B-WT vs. Ru265:B-Tfam	22.85	3.379 to 42.32	Yes	*	0.0163
