# Supplementary material for: Dynamic mitochondrial transcription and translation in B cells control germinal center entry and lymphomagenesis
Source: Nat Immunol. 2023 Apr 24;24(6):991–1006. doi: 10.1038/s41590-023-01484-3 (PMC10232359; doi:10.1038/s41590-023-01484-3)
Supplement: Source Data Fig. 8 — Statistical source data. [file 41590_2023_1484_MOESM11_ESM.xlsx]

## Sheet: Sheet1
Fig8B		COX I gMFI (× 1000)				Fig8C	TFAM gMFI (× 1000)							Fig8H
		CD45.2- B cells	CD45.2+ Lymphoma					CD45.1+ B cells	CD45.2+ Lymphoma
		0.771	5.26					27.709	36.642
		0.602	4.446					25.206	34.83						hours	DMSO					IMT1 (0.1 μM)					IMT1 (1 μM)					IMT1 (10 μM)
		0.588	3.917					23.963	34.821						0	25					25					25					25
		0.691	4.156					24.216	30.881						24	65	40	80			70	35	55			60	90	95			70	55	70
		0.677	4.016					29.994	36.04						48	160	145	110			150	160	95			75	85	85			95	55	80
								28.233	31.858						72	265	275	180	235	225	155	245	185	125	170	210	175	140	190	155	150	165	125	190	185
								28.453	39.183						96	622.5	435	480	630	622.5	375	337.5	180	480	457.5	240	135	195	315	375	195	112.5	150	232.5	270
		Unpaired t test													120	830	990	1060	1030	1060	560	470	490	570	770	300	210	320	320	380	130	240	290	290	300
		P value	<0.0001					Unpaired t test
		P value summary	****					P value	<0.0001
		Significantly different (P < 0.05)?	Yes					P value summary	****
		One- or two-tailed P value?	Two-tailed					Significantly different (P < 0.05)?	Yes
		t, df	t=15.11, df=8					One- or two-tailed P value?	Two-tailed						Tukey's multiple comparisons test	Mean Diff.	95.00% CI of diff.	Below threshold?	Summary	Adjusted P Value
								t, df	t=5.804, df=12						DMSO vs. IMT1 0.1	422	175.3 to 668.7	Yes	**	0.0077	A-B
															DMSO vs. IMT1 1	688	513.7 to 862.3	Yes	***	0.0003	A-C
															DMSO vs. IMT1 10	744	694.8 to 793.2	Yes	****	<0.0001	A-D
															IMT1 0.1 vs. IMT1 1	266	122.3 to 409.7	Yes	**	0.0057	B-C
															IMT1 0.1 vs. IMT1 10	322	101.5 to 542.5	Yes	*	0.0137	B-D
															IMT1 1 vs. IMT1 10	56	-79.99 to 192.0	No	ns	0.4374	C-D
Fig8D	Start date	End date	Eu-myc	Eu-myc hom	Eu-myc het
	5-Jan-2022	4-Mar-2022	1
	5-Jan-2022	20-Mar-2022	1
	5-Jan-2022	27-Apr-2022	1
	5-Jan-2022	1-Apr-2022	1
	22-Feb-2022	23-May-2022	0
	19-Dec-2021	23-May-2022	0											Fig8I								Fig8K
	4-Mar-2022	23-May-2022	0
	4-Mar-2022	23-May-2022	0																				DMSO	IMT1 (0.1 μM)	IMT1 (1 μM)	IMT1 (10 μM)
	7-Feb-2022	23-May-2022	0													DMSO	IMT1 (1 μM)						34.783	37.921	44.379	44.247
	23-Mar-2022	23-May-2022	0													9.094	14.066						32.32	37.662	49.434	49.076
	2-Mar-2021	9-Aug-2021	1													9.454	12.836						35.206	45.115	64.486	65.809
	12-May-2021	26-Jul-2021	1													9.423	12.701						31.84	45.687	62.002	60.876
	12-May-2021	26-Jul-2021	1																				33.297	45.187	63.603	67.111
	4-Jun-2021	20-Sep-2021	1
	20-Nov-2021	26-Mar-2022	1
	20-Dec-2021	20-Feb-2022	1													Unpaired t test						Dunnett's multiple comparisons test	Mean Diff.	95.00% CI of diff.	Below threshold?	Summary	Adjusted P Value	A-?
	20-Dec-2021	2-Mar-2022	1													P value	0.001					DMSO vs. IMT1 (0.1 μM)	-8.825	-20.69 to 3.038	No	ns	0.1696	B	IMT1 (0.1 μM)
	20-Dec-2021	8-Feb-2022	1													P value summary	***					DMSO vs. IMT1 (1 μM)	-23.29	-35.15 to -11.43	Yes	***	0.0003	C	IMT1 (1 μM)
																Significantly different (P < 0.05)?	Yes					DMSO vs. IMT1 (10 μM)	-23.93	-35.80 to -12.07	Yes	***	0.0002	D	IMT1 (10 μM)
																One- or two-tailed P value?	Two-tailed
																t, df	t=8.630, df=4
	1-Nov-2021	1-May-2022		0
	1-Nov-2021	1-May-2022		0
	8-Oct-2021	8-Apr-2022		0
	19-Dec-2021	23-May-2022		0
	5-Jan-2022	23-May-2022		0										Fig8L									Fig8M
	5-Jan-2022	23-May-2022		0
	5-Jan-2022	23-May-2022		0											Vehicle	Chl (10 μg/ml)	Chl (25 μg/ml)
	22-Feb-2022	23-May-2022		0											4.825	2.471	2.22							Vehicle	Chl (10 μg/ml)	Chl (25 μg/ml)
	21-Mar-2022	23-May-2022		0											4.258	2.355	2.42							26.476	50.622	59.279
															4.238	2.344	2.005							30.618	56.218	58.697
															4.107	2.249	2.019							29.652	52.357	62.091
	6-Oct-2021	11-Dec-2021			1										5.3	3.212	2.798							27.744	55.976	60.321
	1-Nov-2021	1-May-2022			0										4.767	2.874	2.638							31.088	55.832	61.427
	19-Dec-2021	23-May-2022			0										5.057	2.892	2.481							32.96	52.591	59.316
	19-Dec-2021	8-May-2022			1										4.81	2.599	2.459							33.571	54.91	60.072
	19-Dec-2021	15-May-2022			1																			32.058	53.976	56.859
	19-Dec-2021	8-May-2022			1
	7-Feb-2022	20-Apr-2022			1										Dunnett's multiple comparisons test	Mean Diff.	95.00% CI of diff.	Below threshold?	Summary	Adjusted P Value				Dunnett's multiple comparisons test	Mean Diff.	95.00% CI of diff.	Below threshold?	Summary	Adjusted P Value
	7-Feb-2022	12-Apr-2022			1										Vehicle vs. Chl (10 μg/ml)	2046	1627 to 2465	Yes	****	<0.0001				Vehicle vs. Chl (10 μg/ml)	-23.54	-26.00 to -21.08	Yes	****	<0.0001
	23-Mar-2022	23-May-2022			0										Vehicle vs. Chl (25 μg/ml)	2290	1871 to 2709	Yes	****	<0.0001				Vehicle vs. Chl (25 μg/ml)	-29.24	-31.70 to -26.78	Yes	****	<0.0001
	4-Mar-2022	23-May-2022			0
	4-Mar-2022	23-May-2022			0
	4-Mar-2022	15-May-2022			1
	4-Mar-2022	15-May-2022			1
	Eu-myc Tfam Hom vs Eu myc			Eu-myc Tfam Hom vs Eu myc Tfam het					Eu-myc Tfam het vs Eu myc					Fig8N
	Log-rank (Mantel-Cox) test			Log-rank (Mantel-Cox) test					Log-rank (Mantel-Cox) test						hours	DMSO					CHL (10 μg/ml)					CHL (25 μg/ml)
	Chi square	12.2		Chi square	7.201				Chi square	0.5262					0	80					80					80
	df	1		df	1				df	1					72	290	270	270	190		130	135	165	165		145	95	160	90
	P value	0.0005		P value	0.0073				P value	0.4682					120	910	650	840	920		320	430	360	260		250	230	210	210
	P value summary	***		P value summary	**				P value summary	ns
	Are the survival curves sig different?	Yes		Are the survival curves sig different?	Yes				Are the survival curves sig different?	No
																Tukey's multiple comparisons test	Mean Diff.	95.00% CI of diff.	Below threshold?	Summary	Adjusted P Value
																0 vs. 10	487.5	321.8 to 653.2	Yes	****	<0.0001
																0 vs. 25	605	439.3 to 770.7	Yes	****	<0.0001
Fig8F																10 vs. 25	117.5	-48.17 to 283.2	No	ns	0.1727
	hours	DMSO		IMT1 (0.1 μM)		IMT1 (1 μM)		IMT1 (10 μM)
	0	0.5		0.5		0.5		0.5
	24	0.509254		0.555688		0.507362		0.466422
	48	0.534538		0.556481		0.421314		0.388986
	72	0.445766		0.427359		0.335208		0.334329
	96	0.414158		0.383131		0.250174		0.21411
	120	0.425275		0.413289		0.265516		0.212192
