# Supplementary material for: Dynamic mitochondrial transcription and translation in B cells control germinal center entry and lymphomagenesis
Source: Nat Immunol. 2023 Apr 24;24(6):991–1006. doi: 10.1038/s41590-023-01484-3 (PMC10232359; doi:10.1038/s41590-023-01484-3)
Supplement: Source Data Extended Data Fig. 1 — Statistical source data. [file 41590_2023_1484_MOESM12_ESM.xlsx]

## Sheet: Sheet1
	Extended Fig 1D						Extended Fig 1E				Fitted 3D Ellipsoid Major Radius (µm)				3D ellipsoid major radius : minor radius
		non-GC B cells	GC B cells							Naïve B	GC B cells					Naïve B	GC B cells
		2	0							0.470866	0.573911					2.81003	3.04044
		4	0							0.479036	0.515862					2.93381	2.83684
		4	0							0.506641	0.555594					2.66897	3.08009
		6	0							0.514707	0.555427					2.69477	2.94426
										0.496382	0.56932					2.56047	3.02987
										0.495209	0.538639					2.73262	2.8228
		Mann Whitney test								0.503441	0.557899					2.67692	3.14562
		P value	0.0286							0.51444	0.518671					2.91046	2.72531
		Exact or approximate P value?	Exact							0.492223	0.54657					2.76257	3.0666
		P value summary	*							0.493972	0.548727					2.66324	2.77102
		Significantly different (P < 0.05)?	Yes							0.496189	0.491386					2.94094	2.77276
		One- or two-tailed P value?	Two-tailed							0.452468	0.584748					2.5732	2.62363
		Sum of ranks in column A,B	26 , 10							0.478637	0.572966					2.764	2.87429
		Mann-Whitney U	0							0.471072	0.535946					2.64243	2.75217
										0.521417	0.517115					2.64319	2.74133
										0.473467	0.516356					2.54655	2.78957
										0.4759	0.491149					2.5471	2.75089
										0.495917	0.516704					2.83319	2.64969
										0.480745	0.516269					2.86921	2.78878
										0.519595	0.521971					2.51805	2.73786
											0.518133					2.96898	2.70545
											0.537231					2.71478	2.68705
											0.535987						2.72329
											0.469465						2.66653
										Unpaired t test with Welch's correction						Unpaired t test with Welch's correction
										P value	<0.0001					P value	0.0296
										P value summary	****					P value summary	*
										Significantly different (P < 0.05)?	Yes					Significantly different (P < 0.05)?	Yes
										One- or two-tailed P value?	Two-tailed					One- or two-tailed P value?	Two-tailed
										Welch-corrected t, df	t=5.853, df=39.85					Welch-corrected t, df	t=2.249, df=43.99
