# Supplementary material for: Dynamic mitochondrial transcription and translation in B cells control germinal center entry and lymphomagenesis
Source: Nat Immunol. 2023 Apr 24;24(6):991–1006. doi: 10.1038/s41590-023-01484-3 (PMC10232359; doi:10.1038/s41590-023-01484-3)
Supplement: Source Data Extended Data Fig. 2 — Statistical source data. [file 41590_2023_1484_MOESM13_ESM.xlsx]

## Sheet: Sheet1
	Extended Fig2E										Extended Fig 2F
											Fr A			Fr B			Fr C
			FoB (% of B220+)				MZB (% of B220+)				B-WT	B-Tfam		B-WT	B-Tfam		B-WT	B-Tfam
			B-WT	B-Tfam			B-WT	B-Tfam			2.164	2.4165		2.2545	6.5245		1.525	4.47
			70.4	55.6			2.6	2.81			2.5055	1.993		3.952	5.2895		3.17	3.23
			68.8	53.1			1.95	2.45			1.1635	2.013		1.332	3.634		1.595	5.575
			73.6	50			2.41	2.77			1.965	2.8045		3.969	8.3665		2.79	10.17
			52.3	59.8			1.21	2.58
			58.2	59.5			1.44	1.99			Unpaired t test			Unpaired t test			Unpaired t test
											P value	0.3387		P value	0.0419		P value	0.0622
											P value summary	ns		P value summary	*		P value summary	ns
			Unpaired t test				Unpaired t test				Significantly different (P < 0.05)?	No		Significantly different (P < 0.05)?	Yes		Significantly different (P < 0.05)?	No
			P value	0.0758			P value	0.0865			One- or two-tailed P value?	Two-tailed		One- or two-tailed P value?	Two-tailed		One- or two-tailed P value?	Two-tailed
			P value summary	ns			P value summary	ns			t, df	t=1.039, df=6		t, df	t=2.578, df=6		t, df	t=2.287, df=6
			Significantly different (P < 0.05)?	No			Significantly different (P < 0.05)?	No
			One- or two-tailed P value?	Two-tailed			One- or two-tailed P value?	Two-tailed
			t, df	t=2.039, df=8			t, df	t=1.954, df=8
											Fr D			Fr E			Fr F
											B-WT	B-Tfam		B-WT	B-Tfam		B-WT	B-Tfam
											1.31475	0.35945		5.112	0.5965		4.775	0.231
											2.80445	0.42135		8.9	1.084		6.0505	0.5465
											0.69225	0.42495		2.8935	1.06		2.865	0.4625
											2.33705	0.63195		7.869	0.651		2.6565	0.3155
											Unpaired t test			Unpaired t test			Unpaired t test
											P value	0.0334		P value	0.0079		P value	0.0039
											P value summary	*		P value summary	**		P value summary	**
											Significantly different (P < 0.05)?	Yes		Significantly different (P < 0.05)?	Yes		Significantly different (P < 0.05)?	Yes
											One- or two-tailed P value?	Two-tailed		One- or two-tailed P value?	Two-tailed		One- or two-tailed P value?	Two-tailed
											t, df	t=2.748, df=6		t, df	t=3.913, df=6		t, df	t=4.549, df=6
	Extended Fig2H
				B220+ positivity													BM precursors
		B-WT				B-Tfam Het							B-Tfam						B-Tfam het
	Spleen	49.7	48.3	45.2		48.3	49.9	44	44.5			Pre-Pro	22.6	26.9	22.1				26.6	24.4	23.2	24.5
	PP	68	62.6	62.6		68.8	72.9	61.5	66.1			Pro	9.26	8.95	12.6				14.9	12.7	8.83	6.45
												Pre	63.2	61.4	61.7				52.3	57.9	61.9	66.6
		Šídák's multiple comparisons test	Predicted (LS) mean diff.	95.00% CI of diff.	Below threshold?	Summary	Adjusted P Value
													Šídák's multiple comparisons test	Predicted (LS) mean diff.	95.00% CI of diff.	Below threshold?	Summary	Adjusted P Value
		B-WT - B-TfamHet
		Spleen	1.058	-5.996 to 8.112	No	ns	0.9111						B-Tfam - B-Tfam het
		PP	-2.925	-9.979 to 4.129	No	ns	0.5123						Pre-Pro	-0.8083	-7.984 to 6.367	No	ns	0.9873
													Pro	-0.45	-7.625 to 6.725	No	ns	0.9977
													Pre	2.425	-4.750 to 9.600	No	ns	0.7599
	Extended Fig2I										Extended Fig2J
		Basal OCR				Basal ECAR
		B-WT	B-Tfam			B-WT	B-Tfam					B-WT	B-Tfam Het
		72.6	71.1			8.4	15.8					3.82	2.47
		76.8	75.1			8.4	17.4					3.9	2.61
		75.2	72.7			8.1	15.8					2.87	2.85
													2.2
		Unpaired t test				Unpaired t test						Unpaired t test
		P value	0.3233			P value	0.0001					P value	0.0263
		P value summary	ns			P value summary	***					P value summary	*
		Significantly different (P < 0.05)?	No			Significantly different (P < 0.05)?	Yes					Significantly different (P < 0.05)?	Yes
		One- or two-tailed P value?	Two-tailed			One- or two-tailed P value?	Two-tailed					One- or two-tailed P value?	Two-tailed
		t, df	t=1.126, df=4			t, df	t=14.80, df=4					t, df	t=3.117, df=5
