# Supplementary material for: Dynamic mitochondrial transcription and translation in B cells control germinal center entry and lymphomagenesis
Source: Nat Immunol. 2023 Apr 24;24(6):991–1006. doi: 10.1038/s41590-023-01484-3 (PMC10232359; doi:10.1038/s41590-023-01484-3)
Supplement: Source Data Extended Data Fig. 3 — Statistical source data. [file 41590_2023_1484_MOESM14_ESM.xlsx]

## Sheet: Sheet1
	Extended Figure 3A					Extended Figure 3B						Extended Figure 3C
		Aicda-WT	Aicda-Tfam				Aicda-WT	Aicda-Tfam
		0.092	0.07				26.9	24.6
		0.1	0.12				20	22.8						Aicda-WT							Aicda-Tfam
		0.16	0.052				36.5	7.73					PB	209	197	197	350	292	225		307	271	279	296	248	237
		0.43	0.012				30.3	9.58					PC	481	535	493	566	741	573		350	314	288	231	238	287
		0.13	0.032				20.5	6.84
		0.27					20.9	26.4
							29.7	14.9								Šídák's multiple comparisons test	Mean Diff.	95.00% CI of diff.	Below threshold?	Summary	Adjusted P Value
		Mann Whitney test					28.7	10
		P value	0.0173				27									Aicda-WT - Aicda-Tfam
		Exact or approximate P value?	Exact													PC	280.2	193.3 to 367.1	Yes	****	<0.0001
		P value summary	*				Unpaired t test									PB	-28	-114.9 to 58.91	No	ns	0.6923
		Significantly different (P < 0.05)?	Yes				P value	0.0037
		One- or two-tailed P value?	Two-tailed				P value summary	**
		Sum of ranks in column A,B	49 , 17				Significantly different (P < 0.05)?	Yes
		Mann-Whitney U	2				One- or two-tailed P value?	Two-tailed
							t, df	t=3.437, df=15
	Extended Figure 3D					Extended Figure 3E								Extended Figure 3F
							NP1-9			NP20<									IgG1 NP20<
		Aicda-WT	Aicda-Tfam				Aicda-WT	Aicda-Tfam		Aicda-WT	Aicda-Tfam
		0.082492	0.020752				0.272	0.113		1.445	1.251				Dilution 1/n	Aicda-WT				Aicda-Tfam
		0.046703	0.02845				0.526	0.123		1.302	0.764				200	2.119	2.982	2.814		1.218	2.116	2.053	2.482
		0.028235	0.032615				0.271	0.035		1.181	1.099				400	1.363	2.602	2.028		0.672	1.396	1.324	1.849
		0.040584	0.01832				0.352	0.067		1.208	1.059				800	0.807	1.824	1.276		0.292	0.843	0.816	1.046
		0.059761	0.041121				0.74	0.186		1.321	1.183				1600	0.441	1.145	0.784		0.166	0.448	0.405	0.589
			0.034762				0.087			1.287					3200	0.23	0.663	0.397		0.074	0.276	0.218	0.335
															6400	0.117	0.356	0.215		0.037	0.129	0.105	0.167
		Unpaired t test					Unpaired t test			Unpaired t test
		P value	0.0393				P value	0.031		P value	0.0319
		P value summary	*				P value summary	*		P value summary	*								IgG1 NP1-4
		Significantly different (P < 0.05)?	Yes				Significantly different (P < 0.05)?	Yes		Significantly different (P < 0.05)?	Yes
		One- or two-tailed P value?	Two-tailed				One- or two-tailed P value?	Two-tailed		One- or two-tailed P value?	Two-tailed				Dilution 1/n	Aicda-WT				Aicda-Tfam
		t, df	t=2.410, df=9				t, df	t=2.553, df=9		t, df	t=2.536, df=9				200	0.598	1.937	2.212		0.025	0.339	0.223	0.203
															400	0.305	1.176	1.42		0.015	0.137	0.147	0.129
															800	0.143	0.561	0.664		0.01	0.085	0.071	0.078
															1600	0.061	0.297	0.368		0.009	0.055	0.049	0.043
	Extended Figure 3G														3200	0.034	0.162	0.15		0.004	0.038	0.025	0.031
															6400	0.013	0.076	0.081		0.003	0.022	0.013	0.013
					IgM NP20<
	Dilution 1/n	Aicda-WT				Aicda-Tfam
	1000	0.311	0.514	0.791	0.761	0.09	0.811	0.66	0.738					Extended Figure3H
	2000	0.18	0.264	0.413	0.408	0.05	0.432	0.398	0.411
	4000	0.095	0.142	0.235	0.215	0.04	0.233	0.196	0.225						IgG1 NP>20 D49				IgG1 NP1-4 D49				IgG1 NP1-4 : NP>20 D49
	8000	0.052	0.08	0.132	0.119	0.032	0.134	0.113	0.129						Aicda-WT	Aicda-Tfam			Aicda-WT	Aicda-Tfam			Aicda-WT	Aicda-Tfam
	16000	0.064	0.049	0.087	0.075	0.024	0.088	0.07	0.09						3.051	0.894			1.7835	0.122			0.584562	0.136465
	32000	0.023	0.063	0.047	0.05	0.019	0.055	0.044	0.052						2.86	2.4285			1.5315	0.818			0.53549	0.336833
															2.3655	2.449			0.824	0.7105			0.348341	0.290118
															3.1345	2.1095			1.746	0.4165			0.557027	0.19744
					IgM NP1-4										2.722	2.616			1.7035	1.267			0.625827	0.484327
															3.0705	2.5945			1.84	1.2825			0.599251	0.494315
	Dilution 1/n	Aicda-WT				Aicda-Tfam
	1000	0.204	0.338	0.211	0.317	0.296	0.078	0.227	0.315						Unpaired t test				Unpaired t test				Unpaired t test
	2000	0.112	0.184	0.123	0.175	0.182	0.05	0.143	0.195						P value	0.0414			P value	0.0082			P value	0.0129
	4000	0.071	0.101	0.083	0.124	0.113	0.057	0.097	0.107						P value summary	*			P value summary	**			P value summary	*
	8000	0.037	0.067	0.047	0.071	0.073	0.029	0.061	0.077						Significantly different (P < 0.05)?	Yes			Significantly different (P < 0.05)?	Yes			Significantly different (P < 0.05)?	Yes
	16000	0.029	0.048	0.037	0.054	0.054	0.021	0.05	0.046						One- or two-tailed P value?	Two-tailed			One- or two-tailed P value?	Two-tailed			One- or two-tailed P value?	Two-tailed
	32000		0.036	0.031	0.038	0.042	0.019	0.036	0.037						t, df	t=2.340, df=10			t, df	t=3.287, df=10			t, df	t=3.019, df=10
	Extended Figure3I						Extended Figure3K									Extended Figure3L					Extended Figure3P
		Aicda-WT	Aicda-Tfam					Aicda-WT	Aicda-Tfam			Aicda-WT	Aicda-Tfam				Aicda-WT	Aicda-Tfam				Rosa-WT	Rosa-Tfam
		1.11	1.27					12.1	6.61			0.19	0.22				28.7	28.4				40.8	32.4
		1.07	1.44					10.2	8.75			0.37	0.25				31.2	34.3				31.1	28.3
		1.27	0.79					8.61	11.9			0.22	0.26				31.4	28.6
		0.9	2.18					8.37	8.16			0.34	0.51				28.7	25.6
		1.86	1.52						7.92				0.22				23.1	28.4
		3	1.77														24.9	23.6
		2.81	1.65														19.5	28.1
		3.35	1.7															26.6
		3.03	1.51
																	Unpaired t test
		Unpaired t test						Unpaired t test				Unpaired t test					P value	0.562
		P value	0.1722					P value	0.3884			P value	0.875				P value summary	ns
		P value summary	ns					P value summary	ns			P value summary	ns				Significantly different (P < 0.05)?	No
		Significantly different (P < 0.05)?	No					Significantly different (P < 0.05)?	No			Significantly different (P < 0.05)?	No				One- or two-tailed P value?	Two-tailed
		One- or two-tailed P value?	Two-tailed					One- or two-tailed P value?	Two-tailed			One- or two-tailed P value?	Two-tailed				t, df	t=0.5951, df=13
		t, df	t=1.429, df=16					t, df	t=0.9195, df=7			t, df	t=0.1632, df=7
