# Supplementary material for: Dynamic mitochondrial transcription and translation in B cells control germinal center entry and lymphomagenesis
Source: Nat Immunol. 2023 Apr 24;24(6):991–1006. doi: 10.1038/s41590-023-01484-3 (PMC10232359; doi:10.1038/s41590-023-01484-3)
Supplement: Source Data Extended Data Fig. 5 — Statistical source data. [file 41590_2023_1484_MOESM15_ESM.xlsx]

## Sheet: Sheet1
Extended Fig5A											Extended Fig5B							Extended Fig5C
	IgD+ tdTomato+ AP count (105)				IgD- CD38- tdTomato+ GCBC count (105)								B-WT	B-Tfam						NPHi						NPLow
		Aicda-WT	Aicda-Tfam			Aicda-WT	Aicda-Tfam						14.8	44.6					Naive	-0.12	1.55	0.63	1.05	0.85		0.23	0.23	0.21	0.4	0.4
		1.62	1.404			6.21	1.944						11.8	45.6					AP	14.22	11.82	12.22	19.62	18.52	13.52	6.71	6.22	8.88	9.58	10.38	6.65
		0.84	0.9			6.048	1.53						10.2	44.1					GC	21.71	20.21	28.51	27.41	26.31	28.51	21.4	21.4	30.6	28.6	30.2	26.7
		0.924	1.1931			1.26	2.091							43.5
		3.591	1.155			3.458	4.095
			0.6474				1.1454
			1.794				0.9798						Unpaired t test							Šídák's multiple comparisons test	Predicted (LS) mean diff.	95.00% CI of diff.	Below threshold?	Summary	Adjusted P Value
			1.344				1.248						P value	<0.0001
			1.428				1.326						P value summary	****						NPHi - NPLow
			1.995				0.525						Significantly different (P < 0.05)?	Yes						Naive	0.498	-4.036 to 5.032	No	ns	0.9897
			1.575				0.378						One- or two-tailed P value?	Two-tailed						AP	6.917	2.778 to 11.06	Yes	***	0.0007
																				GC	-1.04	-5.179 to 3.099	No	ns	0.8953
		Unpaired t test				Unpaired t test
		P value	0.3707			P value	0.0095
		P value summary	ns			P value summary	**
		Significantly different (P < 0.05)?	No			Significantly different (P < 0.05)?	Yes
		One- or two-tailed P value?	Two-tailed			One- or two-tailed P value?	Two-tailed
		t, df	t=0.9301, df=12			t, df	t=3.085, df=12
Extended Fig5D
			Aicda-WT	Aicda-Tfam					Extended Fig5E
			0.902	0.49
			0.952	0.61							WT1.fcs	WT2	WT3.fcs	KO1.fcs	KO2.fcs	KO3.fcs
			1.061	0.604						(Grp75)	3822	3253	4112	4716	4719	4066
			0.799	0.647						(HSP60)	5167	5424	5430	4495	4988	3758
				0.775						(MTCO1)	32329	34682	36158	19172	20460	16994
				0.47						MTCO1-COXIV	2.34983	2.39632	2.41085	0.964338	0.956298	0.953006
										TFAM	16174	15751	15734	10356	8365	8386
			Unpaired t test							SDHA	5931	5571	5700	7466	6912	6648
			P value	0.0017						(COXIV)	13758	14473	14998	19881	21395	17832
			P value summary	**
			Significantly different (P < 0.05)?	Yes
			One- or two-tailed P value?	Two-tailed
			t, df	t=4.619, df=8
	Extended Fig5F								Extended Fig5H
			Aicda-WT	Aicda-Tfam						Aicda-WT iGB			Aicda-Tfam iGB
			0.8	0.55					Neg Ctrl			0.26	0.12
			0.9	0.75					0 μM	34.1	43.9		46.2	38.8
			0.65	0.65					0.1 μM	46.7	44.1	44.4	50.1	45.4	37.6
			0.2	0.359091					1 μM	58	55.7	51.6	58.6	51	51.4
			0.231818	0.336364
			0.25	0.331818
									Šídák's multiple comparisons test	Predicted (LS) mean diff.	95.00% CI of diff.	Below threshold?	Summary	Adjusted P Value
			Mann Whitney test						Aicda-WT iGB - Aicda-Tfam iGB
			P value	0.8506					Neg Ctrl	0.14	-19.79 to 20.07	No	ns	>0.9999
			Exact or approximate P value?	Exact					0 μM	-3.5	-17.59 to 10.59	No	ns	0.9208
			P value summary	ns					0.1 μM	0.7	-10.81 to 12.21	No	ns	0.9996
			Significantly different (P < 0.05)?	No					1 μM	1.433	-10.07 to 12.94	No	ns	0.9933
			One- or two-tailed P value?	Two-tailed
			Sum of ranks in column A,B	37.50 , 40.50
			Mann-Whitney U	16.5
	Extended Fig5J
	SPL CD45.2+ GC B cells normalised to CD45.1					PP CD45.2+ GC B cells normalised to CD45.1
		Aicda-WT	Aicda-Tfam				Aicda-WT	Aicda-Tfam
		0.914847	0.55814				0.738068	0.224959
		1.04783	0.592593				0.577726	0.255782
		0.980263	0.729798				0.86014	0.161842
		0.903017	0.804813				1.07717	0.248244
		1.25729	0.507722				1.19014	0.296243
		Unpaired t test					Unpaired t test
		P value	0.002				P value	0.0004
		P value summary	**				P value summary	***
		Significantly different (P < 0.05)?	Yes				Significantly different (P < 0.05)?	Yes
		One- or two-tailed P value?	Two-tailed				One- or two-tailed P value?	Two-tailed
		t, df	t=4.486, df=8				t, df	t=5.752, df=8
