# Supplementary material for: Dynamic mitochondrial transcription and translation in B cells control germinal center entry and lymphomagenesis
Source: Nat Immunol. 2023 Apr 24;24(6):991–1006. doi: 10.1038/s41590-023-01484-3 (PMC10232359; doi:10.1038/s41590-023-01484-3)
Supplement: Source Data Extended Data Fig. 6 — Statistical source data. [file 41590_2023_1484_MOESM16_ESM.xlsx]

## Sheet: Sheet1
Extended Fig 6D
		B-WT									B-Tfam
	Mitochondrial dependency	62.1791	69.5924	57.3489							45.1889	36.5822	40.3446
	Glycolytic capacity	37.8209	30.4076	42.6511							54.8111	63.4178	59.6554
		Šídák's multiple comparisons test	Mean Diff.	95.00% CI of diff.	Below threshold?	Summary	Adjusted P Value
		B-WT - B-Tfam
		Mitochondrial dependence	22.33	3.753 to 40.92	Yes	*	0.0275
		Glycolytic capacity	-22.33	-40.92 to -3.753	Yes	*	0.0275
		B-WT									B-Tfam
	Mitochondrial dependency	82.0942	80.7343	85.3751	84.3617	79.6853	84.5769	76.6315			81.1056	74.9251	77.7317	75.4224	64.5679
	Glycolytic capacity	19.2657	17.9058	17.0445	14.6249	20.3147	15.4231	23.3685			18.8944	25.0749	22.2683	24.5776	35.4321
		Šídák's multiple comparisons test	Predicted (LS) mean diff.	95.00% CI of diff.	Below threshold?	Summary	Adjusted P Value
		B-WT - B-Tfam
		Mitochondrial dependency	7.172	0.6831 to 13.66	Yes	*	0.0291
		Glycolytic capacity	-6.971	-13.46 to -0.4822	Yes	*	0.0342
Extended Fig 6E
		B-WT	B-Tfam
		31.6	37
		28.6	52.2
		59.1	56.36
			87
		Unpaired t test
		P value	0.2702
		P value summary	ns
		Significantly different (P < 0.05)?	No
		One- or two-tailed P value?	Two-tailed
		t, df	t=1.239, df=5
