# Supplementary material for: Dynamic mitochondrial transcription and translation in B cells control germinal center entry and lymphomagenesis
Source: Nat Immunol. 2023 Apr 24;24(6):991–1006. doi: 10.1038/s41590-023-01484-3 (PMC10232359; doi:10.1038/s41590-023-01484-3)
Supplement: Source Data Extended Data Fig. 7 — Statistical source data. [file 41590_2023_1484_MOESM17_ESM.xlsx]

## Sheet: Sheet1
	Extended Fig7D
		B-WT	B-Tfam
		4.721	10.865
		3.648	9.753
		3.68	7.608
		3.229	6.89
			7.731
		Unpaired t test
		P value	0.0011
		P value summary	**
		Significantly different (P < 0.05)?	Yes
		One- or two-tailed P value?	Two-tailed
		t, df	t=5.335, df=7
