# Supplementary material for: Dynamic mitochondrial transcription and translation in B cells control germinal center entry and lymphomagenesis
Source: Nat Immunol. 2023 Apr 24;24(6):991–1006. doi: 10.1038/s41590-023-01484-3 (PMC10232359; doi:10.1038/s41590-023-01484-3)
Supplement: Source Data Extended Data Fig. 8 — Statistical source data. [file 41590_2023_1484_MOESM18_ESM.xlsx]

## Sheet: Sheet1
Extended Figure 8A
		DMSO	IMT1 (0.1 μM)	IMT1 (1 μM)	IMT1 (10 μM)
		28.2	27.7	22	18.3
		27.8	26.7	21.8	19.1
		25.9	25.3	21.5	18.2
		Dunnett's multiple comparisons test	Mean Diff.	95.00% CI of diff.	Below threshold?	Summary	Adjusted P Value	A-?
		DMSO vs. IMT1 (0.1 μM)	0.7333	-1.393 to 2.859	No	ns	0.6479	B	IMT1 (0.1 μM)
		DMSO vs. IMT1 (1 μM)	5.533	3.407 to 7.659	Yes	***	0.0002	C	IMT1 (1 μM)
		DMSO vs. IMT1 (10 μM)	8.767	6.641 to 10.89	Yes	****	<0.0001	D	IMT1 (10 μM)
Extended Figure 8B
		Vehicle	IMT1 (1 µM)	CHL (25 µg/ml)
		0.954405	0.911811	1.65267
		0.500279	1.13998	1.48715
		0.474867	1.01736	0.834008
		0.27497	1.12537	0.986372
		0.648998	0.779604	1.3287
		0.334061	1.03418	1.26415
		0.671382	0.770346	1.12044
		0.41213		1.31461
				1.16815
		Dunnett's multiple comparisons test	Mean Diff.	95.00% CI of diff.	Below threshold?	Summary	Adjusted P Value	A-?
		Vehicle vs. IMT1 (1 µM)	-0.4345	-0.6980 to -0.1710	Yes	**	0.0016	B	IMT1 (1 µM)
		Vehicle vs. CHL (25 µg/ml)	-0.7057	-0.9531 to -0.4583	Yes	****	<0.0001	C	CHL (25 µg/ml)
